# Supplementary material for: Garlic Peel-Based Biochar Prepared under Weak Carbonation Conditions for Efficient Removal of Methylene Blue from Wastewater
Source: Molecules. 2024 Oct 9;29(19):4772. doi: 10.3390/molecules29194772 (PMC11478232; doi:10.3390/molecules29194772)
Supplement: Supplementary file 1 [file molecules-29-04772-s001.zip]

Archive with 1 entries (1 files):
- molecules-3215277-supplementary.pdf
